# Supplementary material for: From PERFORM to PERFORM2Scale: lessons from scaling-up a health management strengthening intervention to support Universal Health Coverage in three African countries
Source: Health Policy Plan. 2024 Jul 9;39(8):841–53. doi: 10.1093/heapol/czae063 (PMC11384104; doi:10.1093/heapol/czae063)
Supplement: czae063_Supp [file czae063_supp.zip]

Archive with 3 entries (3 files):
- Supplementary File 1 Data collection tools.docx
- Supplementary file 2 Theory of Change.jpg
- Supplementary File 3 Location of study districts.docx
